# Supplementary material for: CTHRC1 promotes anaplastic thyroid cancer progression by upregulating the proliferation, migration, and invasion of tumor cells
Source: PeerJ. 2023 May 29;11:e15458. doi: 10.7717/peerj.15458 (PMC10234271; doi:10.7717/peerj.15458)
Supplement: Supplemental Information 1 [file peerj-11-15458-s001.zip]

Archive with 12 entries (9 files):
- RawDataFig1/Fig1/
- RawDataFig1/Fig1/Fig1E/
- RawDataFig1/Fig1/Fig1E/Fig1E PCR.xlsx
- RawDataFig1/Fig1/Fig1F/
- RawDataFig1/Fig1/Fig1F/actin 01.png
- RawDataFig1/Fig1/Fig1F/actin 02.png
- RawDataFig1/Fig1/Fig1F/actin 03.png
- RawDataFig1/Fig1/Fig1F/CTHRC1    01.png
- RawDataFig1/Fig1/Fig1F/CTHRC1  02.png
- RawDataFig1/Fig1/Fig1F/CTHRC1 03.png
- RawDataFig1/Fig1/Fig1F/CTHRC1 04.png
- RawDataFig1/Fig1/Fig1F/gray-scale values.xlsx
