# Supplementary material for: CTHRC1 promotes anaplastic thyroid cancer progression by upregulating the proliferation, migration, and invasion of tumor cells
Source: PeerJ. 2023 May 29;11:e15458. doi: 10.7717/peerj.15458 (PMC10234271; doi:10.7717/peerj.15458)
Supplement: Supplemental Information 1 [file peerj-11-15458-s001.zip › RawDataFig1/Fig1/Fig1F/gray-scale values.xlsx]

## Sheet: Sheet1
sample	Internal reference grey-scale values	Target gene grey-scale values	Internal reference grey-scale mean	Target gene/Internal reference mean		gray-scale values relative to Nthy-ori3-1
Nthy-ori3-1	294845	48660	298104	0.163231	0.162616
	296966	47724		0.160092
	302502	49046		0.164526
THJ-16T	292547	386885	289495	1.33641		8.21819
	286626	372778		1.28768		7.91853
	289312	365091		1.26113		7.75525
T238	302010	239176	298899	0.800189		4.92071
	299596	239176		0.800189		4.92071
	295092	235592		0.788198		4.84698
SW1736	331964	201442	334088	0.60296		3.70787
	337454	202457		0.605998		3.72655
	332847	204371		0.611727		3.76178
