# Supplementary material for: CTHRC1 promotes anaplastic thyroid cancer progression by upregulating the proliferation, migration, and invasion of tumor cells
Source: PeerJ. 2023 May 29;11:e15458. doi: 10.7717/peerj.15458 (PMC10234271; doi:10.7717/peerj.15458)
Supplement: Supplemental Information 2 [file peerj-11-15458-s002.zip]

Archive with 60 entries (53 files):
- RawDataFig2/Fig2/
- RawDataFig2/Fig2/Fig2A/
- RawDataFig2/Fig2/Fig2A/vector   -shCTHRC1.xlsx
- RawDataFig2/Fig2/Fig2B/
- RawDataFig2/Fig2/Fig2B/CTHRC1 01.png
- RawDataFig2/Fig2/Fig2B/CTHRC1 02.png
- RawDataFig2/Fig2/Fig2B/CTHRC1 03.png
- RawDataFig2/Fig2/Fig2B/CTHRC1 04.png
- RawDataFig2/Fig2/Fig2B/CTHRC1 05.png
- RawDataFig2/Fig2/Fig2B/CTHRC1 06.png
- RawDataFig2/Fig2/Fig2B/GAPDH 01.png
- RawDataFig2/Fig2/Fig2B/GAPDH 02.png
- RawDataFig2/Fig2/Fig2B/GAPDH 03.png
- RawDataFig2/Fig2/Fig2B/GAPDH 05.png
- RawDataFig2/Fig2/Fig2B/GAPDH 06.png
- RawDataFig2/Fig2/Fig2B/gray-scale values.xlsx
- RawDataFig2/Fig2/Fig2C/
- RawDataFig2/Fig2/Fig2C/invasion/
- RawDataFig2/Fig2/Fig2C/invasion/T238 NC 01.jpg
- RawDataFig2/Fig2/Fig2C/invasion/T238 NC 02.jpg
- RawDataFig2/Fig2/Fig2C/invasion/T238 NC 03.jpg
- RawDataFig2/Fig2/Fig2C/invasion/T238 NC 04.jpg
- RawDataFig2/Fig2/Fig2C/invasion/T238 NC 05.jpg
- RawDataFig2/Fig2/Fig2C/invasion/T238 sh-CTHRC1 01.jpg
- RawDataFig2/Fig2/Fig2C/invasion/T238 sh-CTHRC1 02.jpg
- RawDataFig2/Fig2/Fig2C/invasion/T238 sh-CTHRC1 03.jpg
- RawDataFig2/Fig2/Fig2C/invasion/T238 sh-CTHRC1 04.jpg
- RawDataFig2/Fig2/Fig2C/invasion/T238 sh-CTHRC1 05.jpg
- RawDataFig2/Fig2/Fig2C/invasion/THJ-16T NC 01.jpg
- RawDataFig2/Fig2/Fig2C/invasion/THJ-16T NC 02.jpg
- RawDataFig2/Fig2/Fig2C/invasion/THJ-16T NC 03.jpg
- RawDataFig2/Fig2/Fig2C/invasion/THJ-16T NC 04.jpg
- RawDataFig2/Fig2/Fig2C/invasion/THJ-16T NC 05.jpg
- RawDataFig2/Fig2/Fig2C/invasion/THJ-16T sh-CTHRC1 01.jpg
- RawDataFig2/Fig2/Fig2C/invasion/THJ-16T sh-CTHRC1 02.jpg
- RawDataFig2/Fig2/Fig2C/invasion/THJ-16T sh-CTHRC1 03.jpg
- RawDataFig2/Fig2/Fig2C/invasion/THJ-16T sh-CTHRC1 04.jpg
- RawDataFig2/Fig2/Fig2C/invasion/THJ-16T sh-CTHRC1 05.jpg
- RawDataFig2/Fig2/Fig2D/
- RawDataFig2/Fig2/Fig2D/Migration/
- RawDataFig2/Fig2/Fig2D/Migration/T238 NC 01.jpg
- RawDataFig2/Fig2/Fig2D/Migration/T238 NC 02.jpg
- RawDataFig2/Fig2/Fig2D/Migration/T238 NC 03.jpg
- RawDataFig2/Fig2/Fig2D/Migration/T238 NC 04.jpg
- RawDataFig2/Fig2/Fig2D/Migration/T238 NC 05.jpg
- RawDataFig2/Fig2/Fig2D/Migration/T238 sh-CTHRC1 01.jpg
- RawDataFig2/Fig2/Fig2D/Migration/T238 sh-CTHRC1 02.jpg
- RawDataFig2/Fig2/Fig2D/Migration/T238 sh-CTHRC1 03.jpg
- RawDataFig2/Fig2/Fig2D/Migration/T238 sh-CTHRC1 04.jpg
- RawDataFig2/Fig2/Fig2D/Migration/T238 sh-CTHRC1 05.jpg
- RawDataFig2/Fig2/Fig2D/Migration/THJ-16T NC 01.jpg
- RawDataFig2/Fig2/Fig2D/Migration/THJ-16T NC 02.jpg
- RawDataFig2/Fig2/Fig2D/Migration/THJ-16T NC 03.jpg
- RawDataFig2/Fig2/Fig2D/Migration/THJ-16T NC 04.jpg
- RawDataFig2/Fig2/Fig2D/Migration/THJ-16T NC 05.jpg
- RawDataFig2/Fig2/Fig2D/Migration/THJ-16T sh-CTHRC1 01.jpg
- RawDataFig2/Fig2/Fig2D/Migration/THJ-16T sh-CTHRC1 02.jpg
- RawDataFig2/Fig2/Fig2D/Migration/THJ-16T sh-CTHRC1 03.jpg
- RawDataFig2/Fig2/Fig2D/Migration/THJ-16T sh-CTHRC1 04.jpg
- RawDataFig2/Fig2/Fig2D/Migration/THJ-16T sh-CTHRC1 05.jpg
