# Supplementary material for: CTHRC1 promotes anaplastic thyroid cancer progression by upregulating the proliferation, migration, and invasion of tumor cells
Source: PeerJ. 2023 May 29;11:e15458. doi: 10.7717/peerj.15458 (PMC10234271; doi:10.7717/peerj.15458)
Supplement: Supplemental Information 2 [file peerj-11-15458-s002.zip › RawDataFig2/Fig2/Fig2B/gray-scale values.xlsx]

## Sheet: Sheet1
sample	Internal reference grey-scale values	Target gene grey-scale values	Internal reference grey-scale mean	Target gene/Internal reference mean		gray-scale values relative to NC
THJ-16T NC	305271	242959	313059	0.776081	0.769774
	320582	239542		0.765166
	313323	240452		0.768073
THJ-16T shCTHRC1	322363	82398	314556	0.26195		0.340295
	304540	77247		0.245575		0.319022
	316765	81849		0.260205		0.338028
T238 NC	285410	187908	295577	0.635732	0.649147
	300661	183255		0.61999
	300661	204456		0.691717
T238 shCTHRC1	312918	50535	310937	0.162525		0.250367
	309947	52189		0.167844		0.258561
	309947	50916		0.16375		0.252254
