# Supplementary material for: CTHRC1 promotes anaplastic thyroid cancer progression by upregulating the proliferation, migration, and invasion of tumor cells
Source: PeerJ. 2023 May 29;11:e15458. doi: 10.7717/peerj.15458 (PMC10234271; doi:10.7717/peerj.15458)
Supplement: Supplemental Information 3 [file peerj-11-15458-s003.zip]

Archive with 15 entries (12 files):
- Fig.3/
- Fig.3/T238 wound healing assays/
- Fig.3/T238 wound healing assays/T238 NC 0h.png
- Fig.3/T238 wound healing assays/T238 NC 24h.png
- Fig.3/T238 wound healing assays/T238 NC 48h.png
- Fig.3/T238 wound healing assays/T238 shCTHRC1 0h.png
- Fig.3/T238 wound healing assays/T238 shCTHRC1 24h.png
- Fig.3/T238 wound healing assays/T238 shCTHRC1 48h.png
- Fig.3/THJ-16T wound healing assays/
- Fig.3/THJ-16T wound healing assays/THJ-16  sh-CTHRC1 0h.png
- Fig.3/THJ-16T wound healing assays/THJ-16  sh-CTHRC1 24h.png
- Fig.3/THJ-16T wound healing assays/THJ-16  sh-CTHRC1 48h.png
- Fig.3/THJ-16T wound healing assays/THJ-16T NC 0h.png
- Fig.3/THJ-16T wound healing assays/THJ-16T NC 24h.png
- Fig.3/THJ-16T wound healing assays/THJ-16T NC 48h.png
