# Supplementary material for: CTHRC1 promotes anaplastic thyroid cancer progression by upregulating the proliferation, migration, and invasion of tumor cells
Source: PeerJ. 2023 May 29;11:e15458. doi: 10.7717/peerj.15458 (PMC10234271; doi:10.7717/peerj.15458)
Supplement: Supplemental Information 4 [file peerj-11-15458-s004.zip]

Archive with 5 entries (4 files):
- Fig.4/Fig .4A T238 CCK-8.xlsx
- Fig.4/Fig. 4A THJ-16T CCK-8.xlsx
- Fig.4/Fig. 4D Volume.xlsx
- Fig.4/Fig. 4E  weight.xlsx
- Fig.4/
