# Supplementary material for: CTHRC1 promotes anaplastic thyroid cancer progression by upregulating the proliferation, migration, and invasion of tumor cells
Source: PeerJ. 2023 May 29;11:e15458. doi: 10.7717/peerj.15458 (PMC10234271; doi:10.7717/peerj.15458)
Supplement: Supplemental Information 4 [file peerj-11-15458-s004.zip › Fig.4/Fig .4A T238 CCK-8.xlsx]

## Sheet: Sheet1
Time(h)	NC	sh-CTHRC1
0	0.1771	0.1804
	0.1769	0.1675
	0.1787	0.1642
	0.1816	0.1778
	0.1699	0.1689
	0.1892	0.1837
24	0.2765	0.226
	0.254	0.2176
	0.2667	0.2337
	0.2732	0.2327
	0.2916	0.2231
	0.3145	0.2105
48	0.5501	0.5016
	0.4332	0.3501
	0.4989	0.3684
	0.4455	0.3365
	0.4719	0.3857
	0.4534	0.3646
72	1.0633	0.7481
	1.0432	0.7404
	0.9662	0.6421
	1.0222	0.6569
	0.9563	0.8152
	0.969	0.7306
96	1.5928	0.9581
	1.7439	1.0399
	1.7175	1.0005
	1.7578	1.0453
	1.6081	0.9711
	1.5091	0.9503
