# Supplementary material for: CTHRC1 promotes anaplastic thyroid cancer progression by upregulating the proliferation, migration, and invasion of tumor cells
Source: PeerJ. 2023 May 29;11:e15458. doi: 10.7717/peerj.15458 (PMC10234271; doi:10.7717/peerj.15458)
Supplement: Supplemental Information 4 [file peerj-11-15458-s004.zip › Fig.4/Fig. 4A THJ-16T CCK-8.xlsx]

## Sheet: Sheet1
Time(h)	NC		sh-CTHRC1
0	0.2342		0.2409
	0.1972		0.2096
	0.2102		0.2134
	0.2039		0.2221
	0.2144		0.2157
	0.197		0.2151
24	0.6195		0.5501
	0.4946		0.4315
	0.5955		0.4813
	0.511		0.4385
	0.4906		0.4483
	0.5066		0.4682
48	1.6247		1.2925
	1.4724		1.1267
	1.3983		1.1489
	1.3123		1.1065
	1.4291		1.2573
	1.2993		1.097
72	1.8979		1.564
	1.8711		1.5754
	1.8084		1.505
	1.7062		1.4131
	1.6637		1.3681
	1.7745		1.4366
