# Supplementary material for: CTHRC1 promotes anaplastic thyroid cancer progression by upregulating the proliferation, migration, and invasion of tumor cells
Source: PeerJ. 2023 May 29;11:e15458. doi: 10.7717/peerj.15458 (PMC10234271; doi:10.7717/peerj.15458)
Supplement: Supplemental Information 4 [file peerj-11-15458-s004.zip › Fig.4/Fig. 4E weight.xlsx]

## Sheet: Sheet1
			Tumor weight(g)
NC	0.24	0.22	0.27	0.31	0.26
sh-CTHRC1	0.11	0.08	0.12	0.17	0.11
