# Supplementary material for: CTHRC1 promotes anaplastic thyroid cancer progression by upregulating the proliferation, migration, and invasion of tumor cells
Source: PeerJ. 2023 May 29;11:e15458. doi: 10.7717/peerj.15458 (PMC10234271; doi:10.7717/peerj.15458)
Supplement: Supplemental Information 5 [file peerj-11-15458-s005.zip]

Archive with 21 entries (20 files):
- Fig.5/
- Fig.5/E-cadherin  01.png
- Fig.5/E-cadherin  02.png
- Fig.5/E-cadherin  03.png
- Fig.5/E-cadherin  04.png
- Fig.5/E-cadherin  05.png
- Fig.5/E-cadherin  06.png
- Fig.5/Vimentin  01.png
- Fig.5/Vimentin  02.png
- Fig.5/Vimentin  03.png
- Fig.5/Vimentin  04.png
- Fig.5/beta-actin  01.png
- Fig.5/beta-actin  02.png
- Fig.5/beta-actin  03.png
- Fig.5/beta-actin  04.png
- Fig.5/snail  01.png
- Fig.5/snail  03.png
- Fig.5/snail  04.png
- Fig.5/snail  05.png
- Fig.5/snail 02.png
- Fig.5/snail 06.png
