# Supplementary material for: CTHRC1 promotes anaplastic thyroid cancer progression by upregulating the proliferation, migration, and invasion of tumor cells
Source: PeerJ. 2023 May 29;11:e15458. doi: 10.7717/peerj.15458 (PMC10234271; doi:10.7717/peerj.15458)
Supplement: Supplemental Information 6 [file peerj-11-15458-s006.zip]

Archive with 23 entries (22 files):
- Fig.6/
- Fig.6/Cyclin D1 01.png
- Fig.6/Cyclin D1 02.png
- Fig.6/Cyclin D1 03.png
- Fig.6/Cyclin D1 04.png
- Fig.6/GAPDH  01.png
- Fig.6/GAPDH  02.png
- Fig.6/GAPDH 03.png
- Fig.6/GAPDH 04.png
- Fig.6/c-myc 01.png
- Fig.6/c-myc 02.png
- Fig.6/c-myc 03.png
- Fig.6/c-myc 04.png
- Fig.6/c-myc 05.png
- Fig.6/c-myc 06.png
- Fig.6/c-myc 07.png
- Fig.6/c-myc 08.png
- Fig.6/a┬-catenin  01.png
- Fig.6/a┬-catenin  02.png
- Fig.6/a┬-catenin  03.png
- Fig.6/a┬-catenin  04.png
- Fig.6/a┬-catenin  05.png
- Fig.6/a┬-catenin  06.png
