# Supplementary material for: CTHRC1 promotes anaplastic thyroid cancer progression by upregulating the proliferation, migration, and invasion of tumor cells
Source: PeerJ. 2023 May 29;11:e15458. doi: 10.7717/peerj.15458 (PMC10234271; doi:10.7717/peerj.15458)
Supplement: Supplemental Information 9 [file peerj-11-15458-s009.zip]

Archive with 5 entries (4 files):
- STR/STR Nthy-ori 3-1.pdf
- STR/STR-SW1736.pdf
- STR/STR-T238.pdf
- STR/STR-THJ-16T.pdf
- STR/
